# Supplementary material for: Light alters the impacts of nitrogen and foliar pathogens on the performance of early successional tree seedlings
Source: PeerJ. 2021 Jul 8;9:e11587. doi: 10.7717/peerj.11587 (PMC8272923; doi:10.7717/peerj.11587)
Supplement: Supplemental Information 1 — Each row represents data collected from an individual plant (ID; subplot) arranged within a whole plot (Cage) along a light transect (Rep). Each pot received three treatments: Light (high light vs low light), Nitrogen (high nitrogen vs low nitrogen), and Fungicide (sprayed vs unsprayed). Mean.Light is the average light availability measured by one Onset HOBO pendant light logger at the whole plot level. Cumul.Height.AUC is the cumulative gain in plant height (in cm days) calculated as the area under the curve from biweekly measurements of plant height taken between July 25, 2014 and October 3, 2014. Height.AUC is Cumul.Height.AUC divided by the study duration (73 days). [file peerj-09-11587-s001.csv]

ID	Cage	Light	Nitrogen	Fungicide	Rep	Mean.Light	Cumul.Height.AUC	Height.AUC
1	1	High.Light	High.Nitrogen	Unsprayed	1	47570.21593	861.1281522	11.79627606
2	1	High.Light	High.Nitrogen	Sprayed	1	47570.21593	1942.571938	26.61057449
3	1	High.Light	Low.Nitrogen	Unsprayed	1	47570.21593	1503.382938	20.59428682
4	1	High.Light	Low.Nitrogen	Sprayed	1	47570.21593	1686.122221	23.09756467
5	2	High.Light	High.Nitrogen	Unsprayed	2	63735.72198	1462.020524	20.02767841
6	2	High.Light	High.Nitrogen	Sprayed	2	63735.72198	2417.060777	33.1104216
7	2	High.Light	Low.Nitrogen	Unsprayed	2	63735.72198	1450.717104	19.87283704
8	2	High.Light	Low.Nitrogen	Sprayed	2	63735.72198	1729.486992	23.69160263
9	3	High.Light	High.Nitrogen	Unsprayed	3	57627.94977	1915.726465	26.24282829
10	3	High.Light	High.Nitrogen	Sprayed	3	57627.94977	1406.423646	19.26607734
11	3	High.Light	Low.Nitrogen	Unsprayed	3	57627.94977	901.8585743	12.35422705
12	3	High.Light	Low.Nitrogen	Sprayed	3	57627.94977	1175.709859	16.10561451
13	4	High.Light	High.Nitrogen	Unsprayed	4	52687.84311	1811.550185	24.81575596
14	4	High.Light	High.Nitrogen	Sprayed	4	52687.84311	1644.57818	22.52846822
15	4	High.Light	Low.Nitrogen	Unsprayed	4	52687.84311	1364.328755	18.689435
16	4	High.Light	Low.Nitrogen	Sprayed	4	52687.84311	1887.410273	25.85493525
17	5	High.Light	High.Nitrogen	Unsprayed	5	60188.59311	1063.593962	14.5697803
18	5	High.Light	High.Nitrogen	Sprayed	5	60188.59311	1758.002058	24.08221997
19	5	High.Light	Low.Nitrogen	Unsprayed	5	60188.59311	1593.36256	21.82688438
20	5	High.Light	Low.Nitrogen	Sprayed	5	60188.59311	1391.885735	19.06692788
21	6	High.Light	High.Nitrogen	Unsprayed	6	61914.57688	1893.38246	25.93674603
22	6	High.Light	High.Nitrogen	Sprayed	6	61914.57688	1767.021398	24.20577258
23	6	High.Light	Low.Nitrogen	Unsprayed	6	61914.57688	1662.986801	22.78064111
24	6	High.Light	Low.Nitrogen	Sprayed	6	61914.57688	2227.019583	30.50711758
25	7	High.Light	High.Nitrogen	Unsprayed	7	57535.39977	1648.485556	22.58199392
26	7	High.Light	High.Nitrogen	Sprayed	7	57535.39977	2307.367765	31.6077776
27	7	High.Light	Low.Nitrogen	Unsprayed	7	57535.39977	1678.027566	22.98667899
28	7	High.Light	Low.Nitrogen	Sprayed	7	57535.39977	1643.948648	22.51984449
29	8	High.Light	High.Nitrogen	Unsprayed	8	59745.98583	2125.711488	29.11933545
30	8	High.Light	High.Nitrogen	Sprayed	8	59745.98583	1747.871456	23.9434446
31	8	High.Light	Low.Nitrogen	Unsprayed	8	59745.98583	1335.545862	18.29514879
32	8	High.Light	Low.Nitrogen	Sprayed	8	59745.98583	1378.390345	18.88205952
33	9	High.Light	High.Nitrogen	Unsprayed	9	57216.7428	1428.740718	19.57179066
34	9	High.Light	High.Nitrogen	Sprayed	9	57216.7428	1956.314061	26.79882275
35	9	High.Light	Low.Nitrogen	Unsprayed	9	57216.7428	1758.262987	24.08579434
36	9	High.Light	Low.Nitrogen	Sprayed	9	57216.7428	1629.255275	22.31856541
37	10	High.Light	High.Nitrogen	Unsprayed	10	61732.59403	1693.089436	23.19300597
38	10	High.Light	High.Nitrogen	Sprayed	10	61732.59403	1647.976661	22.57502275
39	10	High.Light	Low.Nitrogen	Unsprayed	10	61732.59403	1172.362882	16.05976551
40	10	High.Light	Low.Nitrogen	Sprayed	10	61732.59403	1336.075399	18.30240273
41	11	High.Light	High.Nitrogen	Unsprayed	T1	54994.66937	2043.155629	27.98843327
42	11	High.Light	High.Nitrogen	Sprayed	T1	54994.66937	1855.298314	25.4150454
43	11	High.Light	Low.Nitrogen	Unsprayed	T1	54994.66937	498.028307	6.822305575
44	11	High.Light	Low.Nitrogen	Sprayed	T1	54994.66937	1705.13714	23.35804301
45	12	High.Light	High.Nitrogen	Unsprayed	T2	64027.74893	1549.053578	21.21991203
46	12	High.Light	High.Nitrogen	Sprayed	T2	64027.74893	1750.708116	23.98230296
47	12	High.Light	Low.Nitrogen	Unsprayed	T2	64027.74893	1179.597141	16.15886495
48	12	High.Light	Low.Nitrogen	Sprayed	T2	64027.74893	904.8020913	12.3945492
49	13	High.Light	High.Nitrogen	Unsprayed	T3	58421.9696	1403.416608	19.22488504
50	13	High.Light	High.Nitrogen	Sprayed	T3	58421.9696	1982.080465	27.15178719
51	13	High.Light	Low.Nitrogen	Unsprayed	T3	58421.9696	2027.702523	27.77674689
52	13	High.Light	Low.Nitrogen	Sprayed	T3	58421.9696	2022.909987	27.71109571
53	14	High.Light	High.Nitrogen	Unsprayed	T4	52413.04204	1979.776434	27.12022512
54	14	High.Light	High.Nitrogen	Sprayed	T4	52413.04204	2128.938668	29.1635434
55	14	High.Light	Low.Nitrogen	Unsprayed	T4	52413.04204	1668.355488	22.85418477
56	14	High.Light	Low.Nitrogen	Sprayed	T4	52413.04204	1752.119081	24.00163125
57	15	High.Light	High.Nitrogen	Unsprayed	T1	58634.74862	1776.889448	24.34095134
58	15	High.Light	High.Nitrogen	Sprayed	T1	58634.74862	1557.475936	21.33528679
59	15	High.Light	Low.Nitrogen	Unsprayed	T1	58634.74862	1180.732059	16.17441177
60	15	High.Light	Low.Nitrogen	Sprayed	T1	58634.74862	1126.614396	15.43307392
61	16	High.Light	High.Nitrogen	Unsprayed	T2	59977.65704	1967.867838	26.95709367
62	16	High.Light	High.Nitrogen	Sprayed	T2	59977.65704	1819.244041	24.92115125
63	16	High.Light	Low.Nitrogen	Unsprayed	T2	59977.65704	1162.653978	15.92676682
64	16	High.Light	Low.Nitrogen	Sprayed	T2	59977.65704	1850.860897	25.35425886
65	17	High.Light	High.Nitrogen	Unsprayed	T3	53325.37289	1577.792017	21.61358927
66	17	High.Light	High.Nitrogen	Sprayed	T3	53325.37289	1842.690444	25.24233485
67	17	High.Light	Low.Nitrogen	Unsprayed	T3	53325.37289	1064.904106	14.58772748
68	17	High.Light	Low.Nitrogen	Sprayed	T3	53325.37289	1356.284299	18.57923697
69	18	High.Light	High.Nitrogen	Unsprayed	T4	48034.68162	1544.782978	21.16141066
70	18	High.Light	High.Nitrogen	Sprayed	T4	48034.68162	1644.87927	22.53259274
71	18	High.Light	Low.Nitrogen	Unsprayed	T4	48034.68162	1442.03246	19.75386932
72	18	High.Light	Low.Nitrogen	Sprayed	T4	48034.68162	1991.284022	27.27786332
73	19	High.Light	High.Nitrogen	Unsprayed	T1	20918.32282	1950.866452	26.72419797
74	19	High.Light	High.Nitrogen	Sprayed	T1	20918.32282	2171.329142	29.74423482
75	19	High.Light	Low.Nitrogen	Unsprayed	T1	20918.32282	1623.837703	22.2443521
76	19	High.Light	Low.Nitrogen	Sprayed	T1	20918.32282	1716.262299	23.51044245
77	20	High.Light	High.Nitrogen	Unsprayed	T2	49409.32695	1154.93211	15.82098781
78	20	High.Light	High.Nitrogen	Sprayed	T2	49409.32695	1648.322463	22.57975977
79	20	High.Light	Low.Nitrogen	Unsprayed	T2	49409.32695	1061.746333	14.54447032
80	20	High.Light	Low.Nitrogen	Sprayed	T2	49409.32695	900.0366033	12.32926854
81	21	High.Light	High.Nitrogen	Unsprayed	T3	48725.97205	1182.449169	16.19793382
82	21	High.Light	High.Nitrogen	Sprayed	T3	48725.97205	1635.913122	22.40976879
83	21	High.Light	Low.Nitrogen	Unsprayed	T3	48725.97205	1430.968177	19.60230379
84	21	High.Light	Low.Nitrogen	Sprayed	T3	48725.97205	2145.267355	29.38722404
85	22	High.Light	High.Nitrogen	Unsprayed	T4	20939.68438	1360.339291	18.63478481
86	22	High.Light	High.Nitrogen	Sprayed	T4	20939.68438	1781.332381	24.40181344
87	22	High.Light	Low.Nitrogen	Unsprayed	T4	20939.68438	1430.741198	19.59919449
88	22	High.Light	Low.Nitrogen	Sprayed	T4	20939.68438	1158.18235	15.86551164
89	23	Low.Light	High.Nitrogen	Unsprayed	1	4631.831547	621.8226758	8.518118847
90	23	Low.Light	High.Nitrogen	Sprayed	1	4631.831547	295.9099696	4.053561227
91	23	Low.Light	Low.Nitrogen	Unsprayed	1	4631.831547	765.1132714	10.48100372
92	23	Low.Light	Low.Nitrogen	Sprayed	1	4631.831547	736.1297186	10.08396875
93	24	Low.Light	High.Nitrogen	Unsprayed	2	3578.906508	806.8824254	11.05318391
94	24	Low.Light	High.Nitrogen	Sprayed	2	3578.906508	912.7938773	12.50402572
95	24	Low.Light	Low.Nitrogen	Unsprayed	2	3578.906508	497.9569068	6.82132749
96	24	Low.Light	Low.Nitrogen	Sprayed	2	3578.906508	579.0060844	7.931590197
97	25	Low.Light	High.Nitrogen	Unsprayed	3	4224.110567	739.8406148	10.13480294
98	25	Low.Light	High.Nitrogen	Sprayed	3	4224.110567	830.3449794	11.37458876
99	25	Low.Light	Low.Nitrogen	Unsprayed	3	4224.110567	988.3585228	13.53915785
100	25	Low.Light	Low.Nitrogen	Sprayed	3	4224.110567	474.967447	6.506403384
101	26	Low.Light	High.Nitrogen	Unsprayed	4	5244.776876	410.6463374	5.625292293
102	26	Low.Light	High.Nitrogen	Sprayed	4	5244.776876	933.0404692	12.78137629
103	26	Low.Light	Low.Nitrogen	Unsprayed	4	5244.776876	642.3489009	8.799300012
104	26	Low.Light	Low.Nitrogen	Sprayed	4	5244.776876	352.1319201	4.823724933
105	27	Low.Light	High.Nitrogen	Unsprayed	5	5627.052374	900.7727007	12.33935206
106	27	Low.Light	High.Nitrogen	Sprayed	5	5627.052374	451.663853	6.187176068
107	27	Low.Light	Low.Nitrogen	Unsprayed	5	5627.052374	925.7925077	12.68208915
108	27	Low.Light	Low.Nitrogen	Sprayed	5	5627.052374	788.0630395	10.7953841
109	28	Low.Light	High.Nitrogen	Unsprayed	6	4965.273966	926.9490648	12.69793239
110	28	Low.Light	High.Nitrogen	Sprayed	6	4965.273966	607.3719225	8.320163322
111	28	Low.Light	Low.Nitrogen	Unsprayed	6	4965.273966	979.6971835	13.42050936
112	28	Low.Light	Low.Nitrogen	Sprayed	6	4965.273966	562.3110899	7.702891642
113	29	Low.Light	High.Nitrogen	Unsprayed	7	6273.286294	977.6567353	13.39255802
114	29	Low.Light	High.Nitrogen	Sprayed	7	6273.286294	452.7714502	6.202348633
115	29	Low.Light	Low.Nitrogen	Unsprayed	7	6273.286294	518.6751574	7.105139142
116	29	Low.Light	Low.Nitrogen	Sprayed	7	6273.286294	970.3062413	13.29186632
117	30	Low.Light	High.Nitrogen	Unsprayed	8	6818.052144	567.7492676	7.777387227
118	30	Low.Light	High.Nitrogen	Sprayed	8	6818.052144	449.6640675	6.159781747
119	30	Low.Light	Low.Nitrogen	Unsprayed	8	6818.052144	872.7097498	11.95492808
120	30	Low.Light	Low.Nitrogen	Sprayed	8	6818.052144	608.5573586	8.336402173
121	31	Low.Light	High.Nitrogen	Unsprayed	9	7178.804135	766.6593629	10.50218305
122	31	Low.Light	High.Nitrogen	Sprayed	9	7178.804135	606.0178885	8.301614911
123	31	Low.Light	Low.Nitrogen	Unsprayed	9	7178.804135	644.6031823	8.830180579
124	31	Low.Light	Low.Nitrogen	Sprayed	9	7178.804135	1266.302893	17.34661497
125	32	Low.Light	High.Nitrogen	Unsprayed	10	5503.74487	954.6414297	13.07727986
126	32	Low.Light	High.Nitrogen	Sprayed	10	5503.74487	1037.316728	14.20981819
127	32	Low.Light	Low.Nitrogen	Unsprayed	10	5503.74487	955.0383289	13.08271683
128	32	Low.Light	Low.Nitrogen	Sprayed	10	5503.74487	818.8849314	11.2176018
