# Supplementary material for: Light alters the impacts of nitrogen and foliar pathogens on the performance of early successional tree seedlings
Source: PeerJ. 2021 Jul 8;9:e11587. doi: 10.7717/peerj.11587 (PMC8272923; doi:10.7717/peerj.11587)
Supplement: Supplemental Information 2 — Plant-level responses separated by organ (Stem.Mass, Leaf.Mass, Root.Mass), summed to yield total biomass (Total.Mass), as well as final plant height (Height) and total leaf number (Leaf) in response to biweekly application of mancozeb, a contact fungicide (Spraying). All mass values are in g; plant height is in cm. [file peerj-09-11587-s002.csv]

ID	Spraying	Stem.Mass	Leaf.Mass	Root.Mass	Total.Aboveground.Mass	Total.Mass	Height	Leaf	Notes
1	Unsprayed	3.2392	2.8858	11.75	6.125	17.875	20.31	13
2	Sprayed	3.3812	2.8782	9.99	6.2594	16.2494	21.14	14
3	Unsprayed	4.6665	4.6596	14.73	9.3261	24.0561	21.05	21
4	Sprayed	2.9365	3.086	10.51	6.0225	16.5325	19.29	19
5	Unsprayed	3.6425	4.8836	11.55	8.5261	20.0761	22.56	14
6	Sprayed	2.6272	5.2627	8.43	7.8899	16.3199	21.37	12
8	Sprayed	2.3746	3.5482	7.41	5.9228	13.3328	20.32	9
9	Unsprayed	2.8763	3.1765	8.87	6.0528	14.9228	25.68	13
10	Sprayed	2.9474	3.7069	8.32	6.6543	14.9743	12.09	12	2 stems
11	Unsprayed	3.6364	4.7773	7.91	8.4137	16.3237	18.03	8
12	Sprayed	4.5176	5.2516	11.16	9.7692	20.9292	21.21	15
13	Unsprayed	4.974	5.9666	14.42	10.9406	25.3606	24.83	13
14	Sprayed	2.7493	3.1677	9.04	5.917	14.957	20.66	10
15	Unsprayed	3.2431	4.3825	10.57	7.6256	18.1956	15.34	10
17	Unsprayed	2.8869	3.6674	12.56	6.5543	19.1143	22.36	15	Leaf bunch near ground
18	Sprayed	3.9901	5.0571	14.59	9.0472	23.6372	21.2	16
19	Unsprayed	3.7066	3.4341	12.1	7.1407	19.2407	21.23	14
20	Sprayed	3.677	4.52	8.94	8.197	17.137	23.18	14
21	Unsprayed	3.122	2.857	11.98	5.979	17.959	20.05	18
22	Sprayed	3.4378	4.6909	9.89	8.1287	18.0187	26.35	9
23	Unsprayed	3.8057	3.5932	11.82	7.3989	19.2189	20.74	16
24	Sprayed	3.0403	4.0602	9.69	7.1005	16.7905	17.25	10
25	Unsprayed	3.9774	4.4171	9	8.3945	17.3945	24.68	11
26	Sprayed	2.6106	3.1658	10.6	5.7764	16.3764	19.09	8
27	Unsprayed	4.1192	4.5197	11.93	8.6389	20.5689	22.3	13
28	Sprayed	3.0282	3.8468	9.27	6.875	16.145	16.94	11
29	Unsprayed	3.268	3.004	10.72	6.272	16.992	19.46	13
30	Sprayed	1.9486	2.391	8.85	4.3396	13.1896	16.41	9
