# Supplementary material for: Light alters the impacts of nitrogen and foliar pathogens on the performance of early successional tree seedlings
Source: PeerJ. 2021 Jul 8;9:e11587. doi: 10.7717/peerj.11587 (PMC8272923; doi:10.7717/peerj.11587)
Supplement: Supplemental Information 3 — Each row represents data collected from an individual leaf (Leaf.Number) from an individual plant (ID; subplot) arranged within a whole plot (Cage) along a light transect (Rep). Each pot received three treatments: light (high light vs low light), Nitrogen (high nitrogen vs low nitrogen), and Fungicide (sprayed vs unsprayed). We quantified fungal damage (% leaf area damaged; Fungal.Damage) on October 3, 2014 to the youngest and oldest leaves as well as three leaves evenly spaced in age (e.g., on a seedling with 10 leaves, we selected leaves 1,3,6,8, and 10). For seedlings with five or fewer leaves (Total.Leaves), we measured damage on every leaf. [file peerj-09-11587-s003.csv]

ID	Cage	Light	Nitrogen	Fungicide	Rep	Leaf.Number	Relative.Leaf.Number	Total.Leaves	Fungal.Damage
1	1	High.Light	High.Nitrogen	Unsprayed	1	1	1	5	1
1	1	High.Light	High.Nitrogen	Unsprayed	1	2	2	5	0.5
1	1	High.Light	High.Nitrogen	Unsprayed	1	3	3	5	1
1	1	High.Light	High.Nitrogen	Unsprayed	1	4	4	5	0.5
1	1	High.Light	High.Nitrogen	Unsprayed	1	5	5	5	0.1
2	1	High.Light	High.Nitrogen	Sprayed	1	1	1	7	1
2	1	High.Light	High.Nitrogen	Sprayed	1	2	2	7	1.1
2	1	High.Light	High.Nitrogen	Sprayed	1	4	3	7	4
2	1	High.Light	High.Nitrogen	Sprayed	1	6	4	7	0.5
2	1	High.Light	High.Nitrogen	Sprayed	1	7	5	7	2
3	1	High.Light	Low.Nitrogen	Unsprayed	1	1	1	7	2
3	1	High.Light	Low.Nitrogen	Unsprayed	1	3	2	7	1
3	1	High.Light	Low.Nitrogen	Unsprayed	1	4	3	7	3
3	1	High.Light	Low.Nitrogen	Unsprayed	1	5	4	7	0.5
3	1	High.Light	Low.Nitrogen	Unsprayed	1	7	5	7	0.5
4	1	High.Light	Low.Nitrogen	Sprayed	1	1	1	7	7.5
4	1	High.Light	Low.Nitrogen	Sprayed	1	2	2	7	5
4	1	High.Light	Low.Nitrogen	Sprayed	1	3	3	7	15
4	1	High.Light	Low.Nitrogen	Sprayed	1	5	4	7	3
4	1	High.Light	Low.Nitrogen	Sprayed	1	7	5	7	0.1
5	2	High.Light	High.Nitrogen	Unsprayed	2	1	1	8	0.1
5	2	High.Light	High.Nitrogen	Unsprayed	2	3	2	8	0.6
5	2	High.Light	High.Nitrogen	Unsprayed	2	5	3	8	1
5	2	High.Light	High.Nitrogen	Unsprayed	2	6	4	8	0.1
5	2	High.Light	High.Nitrogen	Unsprayed	2	8	5	8	0.1
6	2	High.Light	High.Nitrogen	Sprayed	2	1	1	9	0.1
6	2	High.Light	High.Nitrogen	Sprayed	2	3	2	9	0.1
6	2	High.Light	High.Nitrogen	Sprayed	2	5	3	9	0.1
6	2	High.Light	High.Nitrogen	Sprayed	2	7	4	9	0.1
6	2	High.Light	High.Nitrogen	Sprayed	2	9	5	9	0.1
7	2	High.Light	Low.Nitrogen	Unsprayed	2	1	1	6	1
7	2	High.Light	Low.Nitrogen	Unsprayed	2	3	2	6	1
7	2	High.Light	Low.Nitrogen	Unsprayed	2	4	3	6	0.5
7	2	High.Light	Low.Nitrogen	Unsprayed	2	5	4	6	0.5
7	2	High.Light	Low.Nitrogen	Unsprayed	2	6	5	6	0.1
8	2	High.Light	Low.Nitrogen	Sprayed	2	1	1	7	2
8	2	High.Light	Low.Nitrogen	Sprayed	2	2	2	7	3
8	2	High.Light	Low.Nitrogen	Sprayed	2	4	3	7	2
8	2	High.Light	Low.Nitrogen	Sprayed	2	5	4	7	1
8	2	High.Light	Low.Nitrogen	Sprayed	2	7	5	7	0.5
9	3	High.Light	High.Nitrogen	Unsprayed	3	1	1	9	0.1
9	3	High.Light	High.Nitrogen	Unsprayed	3	3	2	9	2
9	3	High.Light	High.Nitrogen	Unsprayed	3	5	3	9	1
9	3	High.Light	High.Nitrogen	Unsprayed	3	7	4	9	2
9	3	High.Light	High.Nitrogen	Unsprayed	3	9	5	9	0.5
10	3	High.Light	High.Nitrogen	Sprayed	3	1	1	5	4
10	3	High.Light	High.Nitrogen	Sprayed	3	2	2	5	0.1
10	3	High.Light	High.Nitrogen	Sprayed	3	3	3	5	0.1
10	3	High.Light	High.Nitrogen	Sprayed	3	4	4	5	0.1
10	3	High.Light	High.Nitrogen	Sprayed	3	5	5	5	1
11	3	High.Light	Low.Nitrogen	Unsprayed	3	1	1	6	3
11	3	High.Light	Low.Nitrogen	Unsprayed	3	2	2	6	1
11	3	High.Light	Low.Nitrogen	Unsprayed	3	3	3	6	1
11	3	High.Light	Low.Nitrogen	Unsprayed	3	5	4	6	1
11	3	High.Light	Low.Nitrogen	Unsprayed	3	6	5	6	2
12	3	High.Light	Low.Nitrogen	Sprayed	3	1	1	5	2
12	3	High.Light	Low.Nitrogen	Sprayed	3	2	2	5	0.5
12	3	High.Light	Low.Nitrogen	Sprayed	3	3	3	5	0.5
12	3	High.Light	Low.Nitrogen	Sprayed	3	4	4	5	0.1
12	3	High.Light	Low.Nitrogen	Sprayed	3	5	5	5	0.1
13	4	High.Light	High.Nitrogen	Unsprayed	4	1	1	7	5.1
13	4	High.Light	High.Nitrogen	Unsprayed	4	3	2	7	0.5
13	4	High.Light	High.Nitrogen	Unsprayed	4	4	3	7	1
13	4	High.Light	High.Nitrogen	Unsprayed	4	6	4	7	0.1
13	4	High.Light	High.Nitrogen	Unsprayed	4	7	5	7	0.1
14	4	High.Light	High.Nitrogen	Sprayed	4	1	1	9	3
14	4	High.Light	High.Nitrogen	Sprayed	4	3	2	9	7
14	4	High.Light	High.Nitrogen	Sprayed	4	5	3	9	4
14	4	High.Light	High.Nitrogen	Sprayed	4	7	4	9	1
14	4	High.Light	High.Nitrogen	Sprayed	4	9	5	9	2
15	4	High.Light	Low.Nitrogen	Unsprayed	4	1	1	10	10
15	4	High.Light	Low.Nitrogen	Unsprayed	4	3	2	10	5.1
15	4	High.Light	Low.Nitrogen	Unsprayed	4	6	3	10	3
15	4	High.Light	Low.Nitrogen	Unsprayed	4	8	4	10	5
15	4	High.Light	Low.Nitrogen	Unsprayed	4	10	5	10	0.5
16	4	High.Light	Low.Nitrogen	Sprayed	4	1	1	10	4
16	4	High.Light	Low.Nitrogen	Sprayed	4	3	2	10	2
16	4	High.Light	Low.Nitrogen	Sprayed	4	5	3	10	5
16	4	High.Light	Low.Nitrogen	Sprayed	4	7	4	10	4
16	4	High.Light	Low.Nitrogen	Sprayed	4	10	5	10	0.1
17	5	High.Light	High.Nitrogen	Unsprayed	5	1	1	13	0.1
17	5	High.Light	High.Nitrogen	Unsprayed	5	4	2	13	0.1
17	5	High.Light	High.Nitrogen	Unsprayed	5	7	3	13	1
17	5	High.Light	High.Nitrogen	Unsprayed	5	10	4	13	1
17	5	High.Light	High.Nitrogen	Unsprayed	5	13	5	13	0
18	5	High.Light	High.Nitrogen	Sprayed	5	1	1	9	4
18	5	High.Light	High.Nitrogen	Sprayed	5	3	2	9	10
18	5	High.Light	High.Nitrogen	Sprayed	5	5	3	9	7
18	5	High.Light	High.Nitrogen	Sprayed	5	7	4	9	2
18	5	High.Light	High.Nitrogen	Sprayed	5	9	5	9	3
19	5	High.Light	Low.Nitrogen	Unsprayed	5	1	1	6	4.2
19	5	High.Light	Low.Nitrogen	Unsprayed	5	3	2	6	0.1
19	5	High.Light	Low.Nitrogen	Unsprayed	5	4	3	6	2
19	5	High.Light	Low.Nitrogen	Unsprayed	5	5	4	6	2.1
19	5	High.Light	Low.Nitrogen	Unsprayed	5	6	5	6	0.2
20	5	High.Light	Low.Nitrogen	Sprayed	5	1	1	7	4
20	5	High.Light	Low.Nitrogen	Sprayed	5	2	2	7	3
20	5	High.Light	Low.Nitrogen	Sprayed	5	4	3	7	5
20	5	High.Light	Low.Nitrogen	Sprayed	5	6	4	7	3
20	5	High.Light	Low.Nitrogen	Sprayed	5	7	5	7	7
21	6	High.Light	High.Nitrogen	Unsprayed	6	1	1	8	1.1
21	6	High.Light	High.Nitrogen	Unsprayed	6	3	2	8	0.5
21	6	High.Light	High.Nitrogen	Unsprayed	6	5	3	8	0.1
21	6	High.Light	High.Nitrogen	Unsprayed	6	7	4	8	0.1
21	6	High.Light	High.Nitrogen	Unsprayed	6	8	5	8	0.1
22	6	High.Light	High.Nitrogen	Sprayed	6	1	1	7	2
22	6	High.Light	High.Nitrogen	Sprayed	6	3	2	7	2
22	6	High.Light	High.Nitrogen	Sprayed	6	4	3	7	4
22	6	High.Light	High.Nitrogen	Sprayed	6	5	4	7	0.1
22	6	High.Light	High.Nitrogen	Sprayed	6	7	5	7	0.1
23	6	High.Light	Low.Nitrogen	Unsprayed	6	1	1	8	0.5
23	6	High.Light	Low.Nitrogen	Unsprayed	6	2	2	8	1
23	6	High.Light	Low.Nitrogen	Unsprayed	6	4	3	8	0.5
23	6	High.Light	Low.Nitrogen	Unsprayed	6	6	4	8	1
23	6	High.Light	Low.Nitrogen	Unsprayed	6	8	5	8	0.5
24	6	High.Light	Low.Nitrogen	Sprayed	6	1	1	7	1
24	6	High.Light	Low.Nitrogen	Sprayed	6	3	2	7	10.1
24	6	High.Light	Low.Nitrogen	Sprayed	6	4	3	7	3.1
24	6	High.Light	Low.Nitrogen	Sprayed	6	6	4	7	0.6
24	6	High.Light	Low.Nitrogen	Sprayed	6	7	5	7	0.6
25	7	High.Light	High.Nitrogen	Unsprayed	7	1	1	8	1.1
25	7	High.Light	High.Nitrogen	Unsprayed	7	3	2	8	0.1
25	7	High.Light	High.Nitrogen	Unsprayed	7	5	3	8	0.1
25	7	High.Light	High.Nitrogen	Unsprayed	7	7	4	8	5.5
25	7	High.Light	High.Nitrogen	Unsprayed	7	8	5	8	0.5
26	7	High.Light	High.Nitrogen	Sprayed	7	1	1	7	1
26	7	High.Light	High.Nitrogen	Sprayed	7	3	2	7	3
26	7	High.Light	High.Nitrogen	Sprayed	7	4	3	7	0.1
26	7	High.Light	High.Nitrogen	Sprayed	7	5	4	7	0.2
26	7	High.Light	High.Nitrogen	Sprayed	7	7	5	7	0.1
27	7	High.Light	Low.Nitrogen	Unsprayed	7	1	1	7	0.5
27	7	High.Light	Low.Nitrogen	Unsprayed	7	3	2	7	0.6
27	7	High.Light	Low.Nitrogen	Unsprayed	7	5	3	7	0.1
27	7	High.Light	Low.Nitrogen	Unsprayed	7	6	4	7	0.1
27	7	High.Light	Low.Nitrogen	Unsprayed	7	7	5	7	0.1
28	7	High.Light	Low.Nitrogen	Sprayed	7	1	1	7	4
28	7	High.Light	Low.Nitrogen	Sprayed	7	2	2	7	15
28	7	High.Light	Low.Nitrogen	Sprayed	7	4	3	7	4
28	7	High.Light	Low.Nitrogen	Sprayed	7	5	4	7	0.5
28	7	High.Light	Low.Nitrogen	Sprayed	7	7	5	7	0.1
29	8	High.Light	High.Nitrogen	Unsprayed	8	1	1	9	2.1
29	8	High.Light	High.Nitrogen	Unsprayed	8	3	2	9	1
29	8	High.Light	High.Nitrogen	Unsprayed	8	5	3	9	0.1
29	8	High.Light	High.Nitrogen	Unsprayed	8	7	4	9	1.5
29	8	High.Light	High.Nitrogen	Unsprayed	8	9	5	9	0.1
30	8	High.Light	High.Nitrogen	Sprayed	8	1	1	7	2
30	8	High.Light	High.Nitrogen	Sprayed	8	2	2	7	3
30	8	High.Light	High.Nitrogen	Sprayed	8	4	3	7	0.1
30	8	High.Light	High.Nitrogen	Sprayed	8	6	4	7	0.2
30	8	High.Light	High.Nitrogen	Sprayed	8	7	5	7	0.1
31	8	High.Light	Low.Nitrogen	Unsprayed	8	1	1	6	2.5
31	8	High.Light	Low.Nitrogen	Unsprayed	8	2	2	6	2
31	8	High.Light	Low.Nitrogen	Unsprayed	8	3	3	6	1
31	8	High.Light	Low.Nitrogen	Unsprayed	8	4	4	6	1
31	8	High.Light	Low.Nitrogen	Unsprayed	8	6	5	6	0.5
32	8	High.Light	Low.Nitrogen	Sprayed	8	1	1	8	20
32	8	High.Light	Low.Nitrogen	Sprayed	8	3	2	8	10
32	8	High.Light	Low.Nitrogen	Sprayed	8	5	3	8	15
32	8	High.Light	Low.Nitrogen	Sprayed	8	7	4	8	2
32	8	High.Light	Low.Nitrogen	Sprayed	8	8	5	8	3
33	9	High.Light	High.Nitrogen	Unsprayed	9	1	1	6	0.1
33	9	High.Light	High.Nitrogen	Unsprayed	9	2	2	6	0.1
33	9	High.Light	High.Nitrogen	Unsprayed	9	3	3	6	0.5
33	9	High.Light	High.Nitrogen	Unsprayed	9	5	4	6	0.1
33	9	High.Light	High.Nitrogen	Unsprayed	9	6	5	6	0.1
34	9	High.Light	High.Nitrogen	Sprayed	9	1	1	9	1.5
34	9	High.Light	High.Nitrogen	Sprayed	9	3	2	9	2
34	9	High.Light	High.Nitrogen	Sprayed	9	5	3	9	5.1
34	9	High.Light	High.Nitrogen	Sprayed	9	7	4	9	0.2
34	9	High.Light	High.Nitrogen	Sprayed	9	9	5	9	0.1
35	9	High.Light	Low.Nitrogen	Unsprayed	9	1	1	10	0.1
35	9	High.Light	Low.Nitrogen	Unsprayed	9	3	2	10	0.1
35	9	High.Light	Low.Nitrogen	Unsprayed	9	5	3	10	0.5
35	9	High.Light	Low.Nitrogen	Unsprayed	9	7	4	10	0.5
35	9	High.Light	Low.Nitrogen	Unsprayed	9	10	5	10	0.5
36	9	High.Light	Low.Nitrogen	Sprayed	9	1	1	6	1
36	9	High.Light	Low.Nitrogen	Sprayed	9	3	2	6	2
36	9	High.Light	Low.Nitrogen	Sprayed	9	4	3	6	1
36	9	High.Light	Low.Nitrogen	Sprayed	9	5	4	6	0.5
36	9	High.Light	Low.Nitrogen	Sprayed	9	6	5	6	0.5
37	10	High.Light	High.Nitrogen	Unsprayed	10	1	1	9	0.6
37	10	High.Light	High.Nitrogen	Unsprayed	10	3	2	9	0.5
37	10	High.Light	High.Nitrogen	Unsprayed	10	5	3	9	0.1
37	10	High.Light	High.Nitrogen	Unsprayed	10	7	4	9	0.1
37	10	High.Light	High.Nitrogen	Unsprayed	10	9	5	9	0.2
38	10	High.Light	High.Nitrogen	Sprayed	10	1	1	10	0.1
38	10	High.Light	High.Nitrogen	Sprayed	10	4	2	10	0.1
38	10	High.Light	High.Nitrogen	Sprayed	10	6	3	10	0.1
38	10	High.Light	High.Nitrogen	Sprayed	10	8	4	10	0.1
38	10	High.Light	High.Nitrogen	Sprayed	10	10	5	10	0.1
39	10	High.Light	Low.Nitrogen	Unsprayed	10	1	1	6	3
39	10	High.Light	Low.Nitrogen	Unsprayed	10	2	2	6	0.6
39	10	High.Light	Low.Nitrogen	Unsprayed	10	3	3	6	0.5
39	10	High.Light	Low.Nitrogen	Unsprayed	10	5	4	6	16
39	10	High.Light	Low.Nitrogen	Unsprayed	10	6	5	6	1.5
40	10	High.Light	Low.Nitrogen	Sprayed	10	1	1	6	5
40	10	High.Light	Low.Nitrogen	Sprayed	10	2	2	6	15
40	10	High.Light	Low.Nitrogen	Sprayed	10	4	3	6	3
40	10	High.Light	Low.Nitrogen	Sprayed	10	5	4	6	0.1
40	10	High.Light	Low.Nitrogen	Sprayed	10	6	5	6	1
41	11	High.Light	High.Nitrogen	Unsprayed	T1	1	1	10	1
41	11	High.Light	High.Nitrogen	Unsprayed	T1	3	2	10	3
41	11	High.Light	High.Nitrogen	Unsprayed	T1	6	3	10	1
41	11	High.Light	High.Nitrogen	Unsprayed	T1	8	4	10	0.1
41	11	High.Light	High.Nitrogen	Unsprayed	T1	10	5	10	0.1
42	11	High.Light	High.Nitrogen	Sprayed	T1	1	1	8	0.1
42	11	High.Light	High.Nitrogen	Sprayed	T1	3	2	8	0.1
42	11	High.Light	High.Nitrogen	Sprayed	T1	5	3	8	0.1
42	11	High.Light	High.Nitrogen	Sprayed	T1	7	4	8	3
42	11	High.Light	High.Nitrogen	Sprayed	T1	8	5	8	0.1
43	11	High.Light	Low.Nitrogen	Unsprayed	T1	1	1	9	0.6
43	11	High.Light	Low.Nitrogen	Unsprayed	T1	3	2	9	2
43	11	High.Light	Low.Nitrogen	Unsprayed	T1	5	3	9	0.1
43	11	High.Light	Low.Nitrogen	Unsprayed	T1	7	4	9	0.2
43	11	High.Light	Low.Nitrogen	Unsprayed	T1	9	5	9	0.1
44	11	High.Light	Low.Nitrogen	Sprayed	T1	1	1	7	0.6
44	11	High.Light	Low.Nitrogen	Sprayed	T1	2	2	7	4.5
44	11	High.Light	Low.Nitrogen	Sprayed	T1	3	3	7	3.1
44	11	High.Light	Low.Nitrogen	Sprayed	T1	5	4	7	1
44	11	High.Light	Low.Nitrogen	Sprayed	T1	7	5	7	0.1
45	12	High.Light	High.Nitrogen	Unsprayed	T2	1	1	7	2
45	12	High.Light	High.Nitrogen	Unsprayed	T2	2	2	7	0.5
45	12	High.Light	High.Nitrogen	Unsprayed	T2	4	3	7	0.6
45	12	High.Light	High.Nitrogen	Unsprayed	T2	6	4	7	0.1
45	12	High.Light	High.Nitrogen	Unsprayed	T2	7	5	7	0.1
46	12	High.Light	High.Nitrogen	Sprayed	T2	1	1	7	2
46	12	High.Light	High.Nitrogen	Sprayed	T2	3	2	7	1
46	12	High.Light	High.Nitrogen	Sprayed	T2	5	3	7	0.1
46	12	High.Light	High.Nitrogen	Sprayed	T2	6	4	7	0.1
46	12	High.Light	High.Nitrogen	Sprayed	T2	7	5	7	0.1
47	12	High.Light	Low.Nitrogen	Unsprayed	T2	1	1	8	9.5
47	12	High.Light	Low.Nitrogen	Unsprayed	T2	3	2	8	5.1
47	12	High.Light	Low.Nitrogen	Unsprayed	T2	5	3	8	2
47	12	High.Light	Low.Nitrogen	Unsprayed	T2	6	4	8	0.1
47	12	High.Light	Low.Nitrogen	Unsprayed	T2	8	5	8	0.1
48	12	High.Light	Low.Nitrogen	Sprayed	T2	1	1	8	0.1
48	12	High.Light	Low.Nitrogen	Sprayed	T2	3	2	8	0.1
48	12	High.Light	Low.Nitrogen	Sprayed	T2	5	3	8	0.1
48	12	High.Light	Low.Nitrogen	Sprayed	T2	7	4	8	3
48	12	High.Light	Low.Nitrogen	Sprayed	T2	8	5	8	0.1
49	13	High.Light	High.Nitrogen	Unsprayed	T3	1	1	7	0.3
49	13	High.Light	High.Nitrogen	Unsprayed	T3	2	2	7	2.2
49	13	High.Light	High.Nitrogen	Unsprayed	T3	4	3	7	1.1
49	13	High.Light	High.Nitrogen	Unsprayed	T3	6	4	7	0.5
49	13	High.Light	High.Nitrogen	Unsprayed	T3	7	5	7	0.1
50	13	High.Light	High.Nitrogen	Sprayed	T3	1	1	7	1.1
50	13	High.Light	High.Nitrogen	Sprayed	T3	3	2	7	0.5
50	13	High.Light	High.Nitrogen	Sprayed	T3	4	3	7	1
50	13	High.Light	High.Nitrogen	Sprayed	T3	5	4	7	0.1
50	13	High.Light	High.Nitrogen	Sprayed	T3	7	5	7	0.2
51	13	High.Light	Low.Nitrogen	Unsprayed	T3	1	1	7	3
51	13	High.Light	Low.Nitrogen	Unsprayed	T3	3	2	7	2
51	13	High.Light	Low.Nitrogen	Unsprayed	T3	4	3	7	3
51	13	High.Light	Low.Nitrogen	Unsprayed	T3	6	4	7	1
51	13	High.Light	Low.Nitrogen	Unsprayed	T3	7	5	7	0.5
52	13	High.Light	Low.Nitrogen	Sprayed	T3	1	1	8	3
52	13	High.Light	Low.Nitrogen	Sprayed	T3	2	2	8	2
52	13	High.Light	Low.Nitrogen	Sprayed	T3	4	3	8	7
52	13	High.Light	Low.Nitrogen	Sprayed	T3	6	4	8	3
52	13	High.Light	Low.Nitrogen	Sprayed	T3	8	5	8	0.1
53	14	High.Light	High.Nitrogen	Unsprayed	T4	1	1	8	4.6
53	14	High.Light	High.Nitrogen	Unsprayed	T4	3	2	8	0.1
53	14	High.Light	High.Nitrogen	Unsprayed	T4	5	3	8	0.6
53	14	High.Light	High.Nitrogen	Unsprayed	T4	7	4	8	0.6
53	14	High.Light	High.Nitrogen	Unsprayed	T4	8	5	8	0.5
54	14	High.Light	High.Nitrogen	Sprayed	T4	1	1	9	1
54	14	High.Light	High.Nitrogen	Sprayed	T4	3	2	9	0.1
54	14	High.Light	High.Nitrogen	Sprayed	T4	5	3	9	2
54	14	High.Light	High.Nitrogen	Sprayed	T4	7	4	9	0.5
54	14	High.Light	High.Nitrogen	Sprayed	T4	9	5	9	0.1
55	14	High.Light	Low.Nitrogen	Unsprayed	T4	1	1	6	3.1
55	14	High.Light	Low.Nitrogen	Unsprayed	T4	2	2	6	17.5
55	14	High.Light	Low.Nitrogen	Unsprayed	T4	3	3	6	2.1
55	14	High.Light	Low.Nitrogen	Unsprayed	T4	4	4	6	13.1
55	14	High.Light	Low.Nitrogen	Unsprayed	T4	6	5	6	1
56	14	High.Light	Low.Nitrogen	Sprayed	T4	1	1	9	4
56	14	High.Light	Low.Nitrogen	Sprayed	T4	3	2	9	2
56	14	High.Light	Low.Nitrogen	Sprayed	T4	5	3	9	5
56	14	High.Light	Low.Nitrogen	Sprayed	T4	7	4	9	1
56	14	High.Light	Low.Nitrogen	Sprayed	T4	9	5	9	3
57	15	High.Light	High.Nitrogen	Unsprayed	T1	1	1	8	0.7
57	15	High.Light	High.Nitrogen	Unsprayed	T1	3	2	8	1.1
57	15	High.Light	High.Nitrogen	Unsprayed	T1	5	3	8	3
57	15	High.Light	High.Nitrogen	Unsprayed	T1	7	4	8	0.1
57	15	High.Light	High.Nitrogen	Unsprayed	T1	8	5	8	0.1
58	15	High.Light	High.Nitrogen	Sprayed	T1	1	1	8	5
58	15	High.Light	High.Nitrogen	Sprayed	T1	2	2	8	7
58	15	High.Light	High.Nitrogen	Sprayed	T1	4	3	8	3
58	15	High.Light	High.Nitrogen	Sprayed	T1	6	4	8	0.1
58	15	High.Light	High.Nitrogen	Sprayed	T1	8	5	8	0.5
59	15	High.Light	Low.Nitrogen	Unsprayed	T1	1	1	5	3
59	15	High.Light	Low.Nitrogen	Unsprayed	T1	2	2	5	4
59	15	High.Light	Low.Nitrogen	Unsprayed	T1	3	3	5	1.2
59	15	High.Light	Low.Nitrogen	Unsprayed	T1	4	4	5	0.6
59	15	High.Light	Low.Nitrogen	Unsprayed	T1	5	5	5	1.1
60	15	High.Light	Low.Nitrogen	Sprayed	T1	1	1	7	0.1
60	15	High.Light	Low.Nitrogen	Sprayed	T1	3	2	7	0.1
60	15	High.Light	Low.Nitrogen	Sprayed	T1	5	3	7	1.1
60	15	High.Light	Low.Nitrogen	Sprayed	T1	6	4	7	0.1
60	15	High.Light	Low.Nitrogen	Sprayed	T1	7	5	7	0.1
61	16	High.Light	High.Nitrogen	Unsprayed	T2	1	1	9	1.5
61	16	High.Light	High.Nitrogen	Unsprayed	T2	3	2	9	0.2
61	16	High.Light	High.Nitrogen	Unsprayed	T2	5	3	9	3
61	16	High.Light	High.Nitrogen	Unsprayed	T2	7	4	9	0.2
61	16	High.Light	High.Nitrogen	Unsprayed	T2	9	5	9	0.1
62	16	High.Light	High.Nitrogen	Sprayed	T2	1	1	6	0.5
62	16	High.Light	High.Nitrogen	Sprayed	T2	3	2	6	0.1
62	16	High.Light	High.Nitrogen	Sprayed	T2	4	3	6	0.1
62	16	High.Light	High.Nitrogen	Sprayed	T2	5	4	6	0.1
62	16	High.Light	High.Nitrogen	Sprayed	T2	6	5	6	0
63	16	High.Light	Low.Nitrogen	Unsprayed	T2	1	1	5	1.5
63	16	High.Light	Low.Nitrogen	Unsprayed	T2	2	2	5	0.5
63	16	High.Light	Low.Nitrogen	Unsprayed	T2	3	3	5	1.1
63	16	High.Light	Low.Nitrogen	Unsprayed	T2	4	4	5	1.5
63	16	High.Light	Low.Nitrogen	Unsprayed	T2	5	5	5	0.1
64	16	High.Light	Low.Nitrogen	Sprayed	T2	1	1	9	5
64	16	High.Light	Low.Nitrogen	Sprayed	T2	3	2	9	7
64	16	High.Light	Low.Nitrogen	Sprayed	T2	5	3	9	4.1
64	16	High.Light	Low.Nitrogen	Sprayed	T2	7	4	9	1
64	16	High.Light	Low.Nitrogen	Sprayed	T2	9	5	9	3
65	17	High.Light	High.Nitrogen	Unsprayed	T3	1	1	5	3
65	17	High.Light	High.Nitrogen	Unsprayed	T3	2	2	5	1
65	17	High.Light	High.Nitrogen	Unsprayed	T3	3	3	5	0.1
65	17	High.Light	High.Nitrogen	Unsprayed	T3	4	4	5	0.5
65	17	High.Light	High.Nitrogen	Unsprayed	T3	5	5	5	0.6
66	17	High.Light	High.Nitrogen	Sprayed	T3	1	1	7	1.5
66	17	High.Light	High.Nitrogen	Sprayed	T3	3	2	7	0.5
66	17	High.Light	High.Nitrogen	Sprayed	T3	4	3	7	2.6
66	17	High.Light	High.Nitrogen	Sprayed	T3	6	4	7	1
66	17	High.Light	High.Nitrogen	Sprayed	T3	7	5	7	2
67	17	High.Light	Low.Nitrogen	Unsprayed	T3	1	1	7	2
67	17	High.Light	Low.Nitrogen	Unsprayed	T3	2	2	7	2
67	17	High.Light	Low.Nitrogen	Unsprayed	T3	4	3	7	0.5
67	17	High.Light	Low.Nitrogen	Unsprayed	T3	5	4	7	0.5
67	17	High.Light	Low.Nitrogen	Unsprayed	T3	7	5	7	0.6
68	17	High.Light	Low.Nitrogen	Sprayed	T3	1	1	6	1
68	17	High.Light	Low.Nitrogen	Sprayed	T3	2	2	6	2
68	17	High.Light	Low.Nitrogen	Sprayed	T3	3	3	6	1
68	17	High.Light	Low.Nitrogen	Sprayed	T3	5	4	6	2
68	17	High.Light	Low.Nitrogen	Sprayed	T3	6	5	6	1
69	18	High.Light	High.Nitrogen	Unsprayed	T4	1	1	8	1.5
69	18	High.Light	High.Nitrogen	Unsprayed	T4	3	2	8	1.5
69	18	High.Light	High.Nitrogen	Unsprayed	T4	5	3	8	0.1
69	18	High.Light	High.Nitrogen	Unsprayed	T4	7	4	8	0.1
69	18	High.Light	High.Nitrogen	Unsprayed	T4	8	5	8	0.1
70	18	High.Light	High.Nitrogen	Sprayed	T4	1	1	6	1
70	18	High.Light	High.Nitrogen	Sprayed	T4	2	2	6	2
70	18	High.Light	High.Nitrogen	Sprayed	T4	4	3	6	3
70	18	High.Light	High.Nitrogen	Sprayed	T4	5	4	6	3
70	18	High.Light	High.Nitrogen	Sprayed	T4	6	5	6	0.5
71	18	High.Light	Low.Nitrogen	Unsprayed	T4	1	1	5	1.5
71	18	High.Light	Low.Nitrogen	Unsprayed	T4	2	2	5	3
71	18	High.Light	Low.Nitrogen	Unsprayed	T4	3	3	5	1.1
71	18	High.Light	Low.Nitrogen	Unsprayed	T4	4	4	5	2.1
71	18	High.Light	Low.Nitrogen	Unsprayed	T4	5	5	5	4.1
72	18	High.Light	Low.Nitrogen	Sprayed	T4	1	1	9	2
72	18	High.Light	Low.Nitrogen	Sprayed	T4	3	2	9	3
72	18	High.Light	Low.Nitrogen	Sprayed	T4	5	3	9	1
72	18	High.Light	Low.Nitrogen	Sprayed	T4	7	4	9	0.5
72	18	High.Light	Low.Nitrogen	Sprayed	T4	9	5	9	3
73	19	High.Light	High.Nitrogen	Unsprayed	T1	1	1	3	2
73	19	High.Light	High.Nitrogen	Unsprayed	T1	2	2	3	1
73	19	High.Light	High.Nitrogen	Unsprayed	T1	3	3	3	0.3
74	19	High.Light	High.Nitrogen	Sprayed	T1	1	1	8	2
74	19	High.Light	High.Nitrogen	Sprayed	T1	2	2	8	0.1
74	19	High.Light	High.Nitrogen	Sprayed	T1	4	3	8	1.1
74	19	High.Light	High.Nitrogen	Sprayed	T1	6	4	8	0.1
74	19	High.Light	High.Nitrogen	Sprayed	T1	8	5	8	0
75	19	High.Light	Low.Nitrogen	Unsprayed	T1	1	1	7	3
75	19	High.Light	Low.Nitrogen	Unsprayed	T1	3	2	7	4
75	19	High.Light	Low.Nitrogen	Unsprayed	T1	5	3	7	1.5
75	19	High.Light	Low.Nitrogen	Unsprayed	T1	6	4	7	0.1
75	19	High.Light	Low.Nitrogen	Unsprayed	T1	7	5	7	0.1
76	19	High.Light	Low.Nitrogen	Sprayed	T1	1	1	5	5.5
76	19	High.Light	Low.Nitrogen	Sprayed	T1	2	2	5	0.5
76	19	High.Light	Low.Nitrogen	Sprayed	T1	3	3	5	0.2
76	19	High.Light	Low.Nitrogen	Sprayed	T1	4	4	5	0.5
76	19	High.Light	Low.Nitrogen	Sprayed	T1	5	5	5	0.1
77	20	High.Light	High.Nitrogen	Unsprayed	T2	1	1	4	4.5
77	20	High.Light	High.Nitrogen	Unsprayed	T2	2	2	4	7.1
77	20	High.Light	High.Nitrogen	Unsprayed	T2	3	3	4	4
77	20	High.Light	High.Nitrogen	Unsprayed	T2	4	4	4	1
78	20	High.Light	High.Nitrogen	Sprayed	T2	1	1	7	1
78	20	High.Light	High.Nitrogen	Sprayed	T2	3	2	7	10.1
78	20	High.Light	High.Nitrogen	Sprayed	T2	4	3	7	0.1
78	20	High.Light	High.Nitrogen	Sprayed	T2	5	4	7	1
78	20	High.Light	High.Nitrogen	Sprayed	T2	7	5	7	0.1
79	20	High.Light	Low.Nitrogen	Unsprayed	T2	1	1	6	4
79	20	High.Light	Low.Nitrogen	Unsprayed	T2	2	2	6	2
79	20	High.Light	Low.Nitrogen	Unsprayed	T2	4	3	6	2
79	20	High.Light	Low.Nitrogen	Unsprayed	T2	5	4	6	0.1
79	20	High.Light	Low.Nitrogen	Unsprayed	T2	6	5	6	0
80	20	High.Light	Low.Nitrogen	Sprayed	T2	1	1	5	1
80	20	High.Light	Low.Nitrogen	Sprayed	T2	2	2	5	0
80	20	High.Light	Low.Nitrogen	Sprayed	T2	3	3	5	0.6
80	20	High.Light	Low.Nitrogen	Sprayed	T2	4	4	5	0.1
80	20	High.Light	Low.Nitrogen	Sprayed	T2	5	5	5	0.5
81	21	High.Light	High.Nitrogen	Unsprayed	T3	1	1	6	49
81	21	High.Light	High.Nitrogen	Unsprayed	T3	2	2	6	7
81	21	High.Light	High.Nitrogen	Unsprayed	T3	3	3	6	12
81	21	High.Light	High.Nitrogen	Unsprayed	T3	4	4	6	10
81	21	High.Light	High.Nitrogen	Unsprayed	T3	6	5	6	3
82	21	High.Light	High.Nitrogen	Sprayed	T3	1	1	5	2.1
82	21	High.Light	High.Nitrogen	Sprayed	T3	2	2	5	3
82	21	High.Light	High.Nitrogen	Sprayed	T3	3	3	5	3.1
82	21	High.Light	High.Nitrogen	Sprayed	T3	4	4	5	1
82	21	High.Light	High.Nitrogen	Sprayed	T3	5	5	5	0.2
83	21	High.Light	Low.Nitrogen	Unsprayed	T3	1	1	5	3
83	21	High.Light	Low.Nitrogen	Unsprayed	T3	2	2	5	3
83	21	High.Light	Low.Nitrogen	Unsprayed	T3	3	3	5	2.1
83	21	High.Light	Low.Nitrogen	Unsprayed	T3	4	4	5	2.1
83	21	High.Light	Low.Nitrogen	Unsprayed	T3	5	5	5	0.5
84	21	High.Light	Low.Nitrogen	Sprayed	T3	1	1	6	0.1
84	21	High.Light	Low.Nitrogen	Sprayed	T3	3	2	6	2.1
84	21	High.Light	Low.Nitrogen	Sprayed	T3	4	3	6	8
84	21	High.Light	Low.Nitrogen	Sprayed	T3	5	4	6	5
84	21	High.Light	Low.Nitrogen	Sprayed	T3	6	5	6	0.1
85	22	High.Light	High.Nitrogen	Unsprayed	T4	1	1	4	1
85	22	High.Light	High.Nitrogen	Unsprayed	T4	2	2	4	1
85	22	High.Light	High.Nitrogen	Unsprayed	T4	3	3	4	0.5
85	22	High.Light	High.Nitrogen	Unsprayed	T4	4	4	4	0.5
86	22	High.Light	High.Nitrogen	Sprayed	T4	1	1	5	7.5
86	22	High.Light	High.Nitrogen	Sprayed	T4	2	2	5	0.6
86	22	High.Light	High.Nitrogen	Sprayed	T4	3	3	5	1
86	22	High.Light	High.Nitrogen	Sprayed	T4	4	4	5	2
86	22	High.Light	High.Nitrogen	Sprayed	T4	5	5	5	0.1
87	22	High.Light	Low.Nitrogen	Unsprayed	T4	1	1	5	1.5
87	22	High.Light	Low.Nitrogen	Unsprayed	T4	2	2	5	4
87	22	High.Light	Low.Nitrogen	Unsprayed	T4	3	3	5	2.5
87	22	High.Light	Low.Nitrogen	Unsprayed	T4	4	4	5	2.5
87	22	High.Light	Low.Nitrogen	Unsprayed	T4	5	5	5	1
88	22	High.Light	Low.Nitrogen	Sprayed	T4	1	1	6	0.5
88	22	High.Light	Low.Nitrogen	Sprayed	T4	2	2	6	2
88	22	High.Light	Low.Nitrogen	Sprayed	T4	4	3	6	1
88	22	High.Light	Low.Nitrogen	Sprayed	T4	5	4	6	0.1
88	22	High.Light	Low.Nitrogen	Sprayed	T4	6	5	6	0.1
89	23	Low.Light	High.Nitrogen	Unsprayed	1	1	1	4	15
89	23	Low.Light	High.Nitrogen	Unsprayed	1	2	2	4	10
89	23	Low.Light	High.Nitrogen	Unsprayed	1	3	3	4	2
89	23	Low.Light	High.Nitrogen	Unsprayed	1	4	4	4	0.1
90	23	Low.Light	High.Nitrogen	Sprayed	1	1	1	3	0
90	23	Low.Light	High.Nitrogen	Sprayed	1	2	2	3	0
90	23	Low.Light	High.Nitrogen	Sprayed	1	3	3	3	0
91	23	Low.Light	Low.Nitrogen	Unsprayed	1	1	1	4	0.6
91	23	Low.Light	Low.Nitrogen	Unsprayed	1	2	2	4	1
91	23	Low.Light	Low.Nitrogen	Unsprayed	1	3	3	4	1
91	23	Low.Light	Low.Nitrogen	Unsprayed	1	4	4	4	0.1
92	23	Low.Light	Low.Nitrogen	Sprayed	1	1	1	3	0
92	23	Low.Light	Low.Nitrogen	Sprayed	1	2	2	3	0
92	23	Low.Light	Low.Nitrogen	Sprayed	1	3	3	3	0
93	24	Low.Light	High.Nitrogen	Unsprayed	2	1	1	3	5
93	24	Low.Light	High.Nitrogen	Unsprayed	2	2	2	3	7
93	24	Low.Light	High.Nitrogen	Unsprayed	2	3	3	3	2
94	24	Low.Light	High.Nitrogen	Sprayed	2	1	1	3	0
94	24	Low.Light	High.Nitrogen	Sprayed	2	2	2	3	0
94	24	Low.Light	High.Nitrogen	Sprayed	2	3	3	3	0
96	24	Low.Light	Low.Nitrogen	Sprayed	2	1	1	4	0
96	24	Low.Light	Low.Nitrogen	Sprayed	2	2	2	4	0
96	24	Low.Light	Low.Nitrogen	Sprayed	2	3	3	4	0
96	24	Low.Light	Low.Nitrogen	Sprayed	2	4	4	4	0
97	25	Low.Light	High.Nitrogen	Unsprayed	3	1	1	1	8
98	25	Low.Light	High.Nitrogen	Sprayed	3	1	1	5	0
98	25	Low.Light	High.Nitrogen	Sprayed	3	2	2	5	0
98	25	Low.Light	High.Nitrogen	Sprayed	3	3	3	5	0
98	25	Low.Light	High.Nitrogen	Sprayed	3	4	4	5	0
98	25	Low.Light	High.Nitrogen	Sprayed	3	5	5	5	0
99	25	Low.Light	Low.Nitrogen	Unsprayed	3	1	1	3	4
99	25	Low.Light	Low.Nitrogen	Unsprayed	3	2	2	3	2
99	25	Low.Light	Low.Nitrogen	Unsprayed	3	3	3	3	0.5
100	25	Low.Light	Low.Nitrogen	Sprayed	3	1	1	2	0
100	25	Low.Light	Low.Nitrogen	Sprayed	3	2	2	2	0
101	26	Low.Light	High.Nitrogen	Unsprayed	4	1	1	3	2
101	26	Low.Light	High.Nitrogen	Unsprayed	4	2	2	3	4
101	26	Low.Light	High.Nitrogen	Unsprayed	4	3	3	3	0
102	26	Low.Light	High.Nitrogen	Sprayed	4	1	1	5	0
102	26	Low.Light	High.Nitrogen	Sprayed	4	2	2	5	0
102	26	Low.Light	High.Nitrogen	Sprayed	4	3	3	5	0
102	26	Low.Light	High.Nitrogen	Sprayed	4	4	4	5	0
102	26	Low.Light	High.Nitrogen	Sprayed	4	5	5	5	0
103	26	Low.Light	Low.Nitrogen	Unsprayed	4	1	1	3	7
103	26	Low.Light	Low.Nitrogen	Unsprayed	4	2	2	3	3
103	26	Low.Light	Low.Nitrogen	Unsprayed	4	3	3	3	2
104	26	Low.Light	Low.Nitrogen	Sprayed	4	1	1	3	0
104	26	Low.Light	Low.Nitrogen	Sprayed	4	2	2	3	0
104	26	Low.Light	Low.Nitrogen	Sprayed	4	3	3	3	0
105	27	Low.Light	High.Nitrogen	Unsprayed	5	1	1	2	4
105	27	Low.Light	High.Nitrogen	Unsprayed	5	2	2	2	5
106	27	Low.Light	High.Nitrogen	Sprayed	5	1	1	4	0
106	27	Low.Light	High.Nitrogen	Sprayed	5	2	2	4	0
106	27	Low.Light	High.Nitrogen	Sprayed	5	3	3	4	0.1
106	27	Low.Light	High.Nitrogen	Sprayed	5	4	4	4	0
107	27	Low.Light	Low.Nitrogen	Unsprayed	5	1	1	1	1
108	27	Low.Light	Low.Nitrogen	Sprayed	5	1	1	4	0
108	27	Low.Light	Low.Nitrogen	Sprayed	5	2	2	4	0
108	27	Low.Light	Low.Nitrogen	Sprayed	5	3	3	4	0
108	27	Low.Light	Low.Nitrogen	Sprayed	5	4	4	4	0
109	28	Low.Light	High.Nitrogen	Unsprayed	6	1	1	2	5
109	28	Low.Light	High.Nitrogen	Unsprayed	6	2	2	2	7
110	28	Low.Light	High.Nitrogen	Sprayed	6	1	1	4	0
110	28	Low.Light	High.Nitrogen	Sprayed	6	2	2	4	0
110	28	Low.Light	High.Nitrogen	Sprayed	6	3	3	4	0
110	28	Low.Light	High.Nitrogen	Sprayed	6	4	4	4	0
111	28	Low.Light	Low.Nitrogen	Unsprayed	6	1	1	5	0
111	28	Low.Light	Low.Nitrogen	Unsprayed	6	2	2	5	0
111	28	Low.Light	Low.Nitrogen	Unsprayed	6	3	3	5	0
111	28	Low.Light	Low.Nitrogen	Unsprayed	6	4	4	5	0
111	28	Low.Light	Low.Nitrogen	Unsprayed	6	5	5	5	0
112	28	Low.Light	Low.Nitrogen	Sprayed	6	1	1	2	7
112	28	Low.Light	Low.Nitrogen	Sprayed	6	2	2	2	2
113	29	Low.Light	High.Nitrogen	Unsprayed	7	1	1	4	4
113	29	Low.Light	High.Nitrogen	Unsprayed	7	2	2	4	5
113	29	Low.Light	High.Nitrogen	Unsprayed	7	3	3	4	3
113	29	Low.Light	High.Nitrogen	Unsprayed	7	4	4	4	2
114	29	Low.Light	High.Nitrogen	Sprayed	7	1	1	1	0
115	29	Low.Light	Low.Nitrogen	Unsprayed	7	1	1	2	1
115	29	Low.Light	Low.Nitrogen	Unsprayed	7	2	2	2	0.5
116	29	Low.Light	Low.Nitrogen	Sprayed	7	1	1	6	0
116	29	Low.Light	Low.Nitrogen	Sprayed	7	2	2	6	0
116	29	Low.Light	Low.Nitrogen	Sprayed	7	3	3	6	0
116	29	Low.Light	Low.Nitrogen	Sprayed	7	4	4	6	1
116	29	Low.Light	Low.Nitrogen	Sprayed	7	6	5	6	0
118	30	Low.Light	High.Nitrogen	Sprayed	8	1	1	5	0
118	30	Low.Light	High.Nitrogen	Sprayed	8	2	2	5	1
118	30	Low.Light	High.Nitrogen	Sprayed	8	3	3	5	0
118	30	Low.Light	High.Nitrogen	Sprayed	8	4	4	5	0
118	30	Low.Light	High.Nitrogen	Sprayed	8	5	5	5	0
120	30	Low.Light	Low.Nitrogen	Sprayed	8	1	1	4	0
120	30	Low.Light	Low.Nitrogen	Sprayed	8	2	2	4	2
120	30	Low.Light	Low.Nitrogen	Sprayed	8	3	3	4	0
120	30	Low.Light	Low.Nitrogen	Sprayed	8	4	4	4	0
121	31	Low.Light	High.Nitrogen	Unsprayed	9	1	1	2	3
121	31	Low.Light	High.Nitrogen	Unsprayed	9	2	2	2	0.5
122	31	Low.Light	High.Nitrogen	Sprayed	9	1	1	4	0
122	31	Low.Light	High.Nitrogen	Sprayed	9	2	2	4	0
122	31	Low.Light	High.Nitrogen	Sprayed	9	3	3	4	0
122	31	Low.Light	High.Nitrogen	Sprayed	9	4	4	4	0
123	31	Low.Light	Low.Nitrogen	Unsprayed	9	1	1	4	3
123	31	Low.Light	Low.Nitrogen	Unsprayed	9	2	2	4	2
123	31	Low.Light	Low.Nitrogen	Unsprayed	9	3	3	4	5
123	31	Low.Light	Low.Nitrogen	Unsprayed	9	4	4	4	0
124	31	Low.Light	Low.Nitrogen	Sprayed	9	1	1	5	0.1
124	31	Low.Light	Low.Nitrogen	Sprayed	9	2	2	5	0
124	31	Low.Light	Low.Nitrogen	Sprayed	9	3	3	5	0
124	31	Low.Light	Low.Nitrogen	Sprayed	9	4	4	5	2
124	31	Low.Light	Low.Nitrogen	Sprayed	9	5	5	5	2
125	32	Low.Light	High.Nitrogen	Unsprayed	10	1	1	5	10
125	32	Low.Light	High.Nitrogen	Unsprayed	10	2	2	5	5
125	32	Low.Light	High.Nitrogen	Unsprayed	10	3	3	5	0.5
125	32	Low.Light	High.Nitrogen	Unsprayed	10	4	4	5	0
125	32	Low.Light	High.Nitrogen	Unsprayed	10	5	5	5	0
126	32	Low.Light	High.Nitrogen	Sprayed	10	1	1	5	0
126	32	Low.Light	High.Nitrogen	Sprayed	10	2	2	5	0
126	32	Low.Light	High.Nitrogen	Sprayed	10	3	3	5	0
126	32	Low.Light	High.Nitrogen	Sprayed	10	4	4	5	0
126	32	Low.Light	High.Nitrogen	Sprayed	10	5	5	5	0.1
127	32	Low.Light	Low.Nitrogen	Unsprayed	10	1	1	3	3
127	32	Low.Light	Low.Nitrogen	Unsprayed	10	2	2	3	2
127	32	Low.Light	Low.Nitrogen	Unsprayed	10	3	3	3	2
128	32	Low.Light	Low.Nitrogen	Sprayed	10	1	1	3	0
128	32	Low.Light	Low.Nitrogen	Sprayed	10	2	2	3	0
128	32	Low.Light	Low.Nitrogen	Sprayed	10	3	3	3	0.5
